# Supplementary material for: Staphylococcus aureus from ocular and otolaryngology infections are frequently resistant to clinically important antibiotics and are associated with lineages of community and hospital origins
Source: PLoS One. 2018 Dec 6;13(12):e0208518. doi: 10.1371/journal.pone.0208518 (PMC6283574; doi:10.1371/journal.pone.0208518)
Supplement: S1 Table — (XLS) [file pone.0208518.s001.xls]

## Sheet: Supplemental Information
Organism	Center	Box	Position	Strain Designation	Site of Isolation	Diagnosis	Month of Isolation	Clindamycin	Erythormycin	Gentamicin	Levofloxacin	Oxacillin	Penicillin	Tetracycline	TrimSulf	Linezolid	Vancomycin	Sequence Type	Clonal Complex	SCCmec	PVL
Staphylococcus aureus	IDI	1	5	IDI 1/5	Sinus	sinusitis	January	S	S	S	S	S	S	S	S	S	S	72	CC72	ND	ND
Staphylococcus aureus	IDI	1	10	IDI 1/10	Sinus	sinusitis	January	R	R	S	S	S	R	S	S	S	S	2041	CC59	ND	ND
Staphylococcus aureus	IDI	1	11	IDI 1/11	Sinus	sinusitis	January	R	R	S	R	S	S	S	S	S	S	5	CC5	ND	ND
Staphylococcus aureus	IDI	1	13	IDI 1/13	Sinus	sinusitis	January	S	S	S	S	S	R	S	S	S	S	15	CC15	ND	ND
Staphylococcus aureus	IDI	1	15	IDI 1/15	Sinus	sinusitis	January	S	S	S	S	S	S	S	S	S	S	4	CC45	ND	ND
Staphylococcus aureus	IDI	1	19	IDI 1/19	Eye	orbital cellulitis/abscess	January	S	R	S	S	R	R	S	S	S	S	8	CC8	IV	Positive
Staphylococcus aureus	IDI	1	20	IDI 1/20	Sinus	sinusitis	January	S	S	S	S	S	R	S	S	S	S	188	CC188	ND	ND
Staphylococcus aureus	IDI	1	21	IDI 1/21	Eye	keratitis	January	S	S	S	S	S	R	S	S	S	S	72	CC72	ND	ND
Staphylococcus aureus	IDI	1	22	IDI 1/22	Sinus	sinusitis	January	S	S	S	S	S	R	S	S	S	S	188	CC188	ND	ND
Staphylococcus aureus	IDI	1	25	IDI 1/25	Sinus	sinusitis	January	R	R	S	S	S	R	S	S	S	S	795	CC15	ND	ND
Staphylococcus aureus	IDI	1	28	IDI 1/28	Ear	ear not specified	January	S	R	S	R	R	R	S	S	S	S	8	CC8	IV	Negative
Staphylococcus aureus	IDI	1	29	IDI 1/29	Sinus	sinusitis	January	S	S	S	S	S	R	S	S	S	S	3297	CC72	ND	ND
Staphylococcus aureus	IDI	1	33	IDI 1/33	Eye	keratitis	January	R	R	S	S	S	R	S	S	S	S	15	CC15	ND	ND
Staphylococcus aureus	IDI	1	39	IDI 1/39	Ear	otitis media	January	R	R	S	S	S	S	S	S	S	S	97	CC97	ND	ND
Staphylococcus aureus	IDI	1	55	IDI 1/55	Sinus	sinusitis	January	R	R	R	S	R	R	S	R	S	S	5	CC5	V	ND
Staphylococcus aureus	IDI	1	58	IDI 1/58	Sinus	sinusitis	January	S	S	S	S	S	S	S	S	S	S	97	CC97	ND	ND
Staphylococcus aureus	IDI	1	65	IDI 1/65	Sinus	sinusitis	January	S	R	S	S	S	R	S	S	S	S	5	CC5	ND	ND
Staphylococcus aureus	IDI	1	66	IDI 1/66	Ear	otitis media	January	S	S	S	S	S	R	S	S	S	S	30	CC30	ND	ND
Staphylococcus aureus	IDI	1	68	IDI 1/68	Sinus	sinusitis	January	S	R	S	S	S	R	S	S	S	S	87	CC59	ND	ND
Staphylococcus aureus	IDI	1	78	IDI 1/78	Sinus	sinusitis	January	S	S	S	S	S	R	S	S	S	S	72	CC72	ND	ND
Staphylococcus aureus	IDI	2	13	IDI 2/13	Sinus	sinusitis	January	R	R	R	R	R	R	S	S	S	S	5	CC5	II	ND
Staphylococcus aureus	IDI	2	14	IDI 2/14	Ear	ear not specified	January	S	S	S	S	S	R	S	S	S	S	188	CC188	ND	ND
Staphylococcus aureus	IDI	2	15	IDI 2/15	Sinus	sinusitis	January	S	S	S	S	S	S	S	S	S	S	5	CC5	ND	ND
Staphylococcus aureus	IDI	2	21	IDI 2/21	Sinus	sinusitis	January	R	R	S	S	S	R	S	S	S	S	474	CC1	ND	ND
Staphylococcus aureus	IDI	2	32	IDI 2/32	Eye	keratitis	January	R	R	S	R	R	R	S	S	S	S	5	CC5	II	ND
Staphylococcus aureus	IDI	2	35	IDI 2/35	Ear	ear not specified	February	S	S	S	S	S	R	S	S	S	S	59	CC59	ND	ND
Staphylococcus aureus	IDI	2	39	IDI 2/39	Ear	otitis externa	February	R	R	S	R	R	R	S	S	S	S	5	CC5	II	ND
Staphylococcus aureus	IDI	2	42	IDI 2/42	Ear	ear not specified	February	S	S	S	S	R	R	S	S	S	S	8	CC8	IV	Positive
Staphylococcus aureus	IDI	2	47	IDI 2/47	Sinus	sinusitis	February	R	S	S	S	S	R	S	S	S	S	59	CC59	ND	ND
Staphylococcus aureus	IDI	2	51	IDI 2/51	Eye	keratitis	February	R	R	S	R	R	R	S	S	S	S	5	CC5	II	ND
Staphylococcus aureus	IDI	2	54	IDI 2/54	Sinus	sinusitis	February	S	S	S	S	S	S	S	S	S	S	97	CC97	ND	ND
Staphylococcus aureus	IDI	2	77	IDI 2/77	Sinus	sinusitis	February	R	R	S	R	S	S	S	S	S	S	5	CC5	ND	ND
Staphylococcus aureus	IDI	2	79	IDI 2/79	Sinus	sinusitis	February	R	R	S	S	S	R	S	S	S	S	804	CC398	ND	ND
Staphylococcus aureus	IDI	2	80	IDI 2/80	Ear	ear not specified	February	R	R	S	S	S	S	S	S	S	S	97	CC97	ND	ND
Staphylococcus aureus	IDI	3	5	IDI 3/5	Sinus	sinusitis	February	R	R	S	R	R	R	S	S	S	S	5	CC5	IV	ND
Staphylococcus aureus	IDI	3	18	IDI 3/18	Sinus	sinusitis	February	S	S	S	S	S	R	S	S	S	S	30	CC30	ND	ND
Staphylococcus aureus	IDI	3	25	IDI 3/25	Sinus	sinusitis	February	S	R	S	S	S	R	S	S	S	S	188	CC188	ND	ND
Staphylococcus aureus	IDI	3	29	IDI 3/29	Sinus	sinusitis	February	S	S	S	S	S	S	S	S	S	S	5	CC5	ND	ND
Staphylococcus aureus	IDI	3	54	IDI 3/54	Sinus	sinusitis	February	S	S	S	S	S	S	S	S	S	S	59	CC59	ND	ND
Staphylococcus aureus	IDI	3	56	IDI 3/56	Eye	orbital cellulitis/abscess	February	S	S	S	S	S	R	S	S	S	S	291	CC398	ND	ND
Staphylococcus aureus	IDI	3	64	IDI 3/64	Eye	keratitis	February	S	S	S	S	S	R	S	S	S	S	45	CC45	ND	ND
Staphylococcus aureus	IDI	3	67	IDI 3/67	Ear	ear not specified	February	R	R	S	S	S	R	S	S	S	S	30	CC30	ND	ND
Staphylococcus aureus	IDI	3	68	IDI 3/68	Sinus	sinusitis	February	S	S	S	S	S	R	S	S	S	S	97	CC97	ND	ND
Staphylococcus aureus	IDI	3	78	IDI 3/78	Ear	otitis media	February	S	S	S	S	S	S	S	S	S	S	97	CC97	ND	ND
Staphylococcus aureus	IDI	4	2	IDI 4/2	Ear	ear not specified	February	R	R	S	S	S	R	S	S	S	S	30	CC30	ND	ND
Staphylococcus aureus	IDI	4	5	IDI 4/5	Ear	ear not specified	February	R	R	R	R	R	R	S	S	S	S	148	CC5	II	ND
Staphylococcus aureus	IDI	4	22	IDI 4/22	Sinus	sinusitis	March	R	R	S	S	S	S	S	S	S	S	3283	CC1	ND	ND
Staphylococcus aureus	IDI	4	27	IDI 4/27	Ear	ear not specified	March	R	R	S	R	R	R	S	S	S	S	105	CC5	II	ND
Staphylococcus aureus	IDI	4	35	IDI 4/35	Eye	conjunctivitis	March	R	R	S	R	R	R	S	S	S	S	5	CC5	II	ND
Staphylococcus aureus	IDI	4	38	IDI 4/38	Ear	ear not specified	March	R	R	S	S	S	R	S	S	S	S	30	CC30	ND	ND
Staphylococcus aureus	IDI	4	73	IDI 4/73	Ear	otitis media	March	S	R	S	I	R	R	S	S	S	S	8	CC8	IV	Positive
Staphylococcus aureus	IDI	5	4	IDI 5/4	Sinus	sinusitis	March	S	S	S	S	S	R	S	S	S	S	8	CC8	ND	ND
Staphylococcus aureus	IDI	5	6	IDI 5/6	Sinus	sinusitis	March	R	R	S	R	R	R	S	S	S	S	5	CC5	II	ND
Staphylococcus aureus	IDI	5	8	IDI 5/8	Ear	otitis media	March	S	S	S	S	S	R	S	S	S	S	1776	CC5	ND	ND
Staphylococcus aureus	IDI	5	9	IDI 5/9	Eye	keratitis	March	S	S	S	S	S	R	S	S	S	S	2498	CC45	ND	ND
Staphylococcus aureus	IDI	5	10	IDI 5/10	Sinus	sinusitis	March	S	R	S	S	S	R	S	S	S	S	30	CC30	ND	ND
Staphylococcus aureus	IDI	5	12	IDI 5/12	Ear	ear not specified	March	S	I	S	R	S	R	R	S	S	S	5	CC5	ND	ND
Staphylococcus aureus	IDI	5	13	IDI 5/13	Sinus	sinusitis	March	S	S	S	S	S	S	S	S	S	S	59	CC59	ND	ND
Staphylococcus aureus	IDI	5	15	IDI 5/15	Sinus	sinusitis	March	S	S	S	S	S	R	S	S	S	S	45	CC45	ND	ND
Staphylococcus aureus	IDI	5	21	IDI 5/21	Sinus	sinusitis	March	R	R	S	S	S	R	S	S	S	S	30	CC30	ND	ND
Staphylococcus aureus	IDI	5	27	IDI 5/27	Sinus	sinusitis	March	S	S	S	S	S	S	S	S	S	S	2750	CC5	ND	ND
Staphylococcus aureus	IDI	5	31	IDI 5/31	Sinus	sinusitis	March	S	S	S	R	R	R	S	S	S	S	8	CC8	IV	Positive
Staphylococcus aureus	IDI	5	32	IDI 5/32	Eye	conjunctivitis	March	S	S	S	S	S	R	S	S	S	S	25	CC25	ND	ND
Staphylococcus aureus	IDI	5	39	IDI 5/39	Eye	orbital cellulitis/abscess	March	S	S	S	S	S	R	S	S	S	S	7	CC7	ND	ND
Staphylococcus aureus	IDI	5	40	IDI 5/40	Sinus	sinusitis	March	S	S	S	S	S	R	S	S	S	S	8	CC8	ND	ND
Staphylococcus aureus	IDI	5	47	IDI 5/47	Sinus	sinusitis	March	S	R	S	S	R	R	S	S	S	S	840	CC5	IV	ND
Staphylococcus aureus	IDI	5	48	IDI 5/48	Sinus	sinusitis	March	R	R	S	S	S	R	S	S	S	S	8	CC8	ND	ND
Staphylococcus aureus	IDI	5	55	IDI 5/55	Sinus	sinusitis	March	S	S	S	S	S	S	R	S	S	S	672	CC672	ND	ND
Staphylococcus aureus	IDI	5	59	IDI 5/59	Ear	otitis media	March	R	R	S	S	S	R	S	S	S	S	5	CC5	ND	ND
Staphylococcus aureus	IDI	5	62	IDI 5/62	Sinus	sinusitis	March	R	R	S	S	S	R	S	S	S	S	30	CC30	ND	ND
Staphylococcus aureus	IDI	5	63	IDI 5/63	Sinus	sinusitis	March	R	R	S	S	R	R	R	R	S	S	8	CC8	IV	Positive
Staphylococcus aureus	IDI	5	66	IDI 5/66	Sinus	sinusitis	March	S	R	S	R	R	R	S	S	S	S	8	CC8	IV	Positive
Staphylococcus aureus	IDI	5	69	IDI 5/69	Sinus	sinusitis	March	S	S	S	S	S	R	S	S	S	S	5	CC5	ND	ND
Staphylococcus aureus	IDI	5	72	IDI 5/72	Sinus	sinusitis	March	S	R	S	S	S	S	S	S	S	S	1460	CC12	ND	ND
Staphylococcus aureus	IDI	5	74	IDI 5/74	Eye	conjunctivitis	March	S	S	S	S	S	R	S	S	S	S	25	CC25	ND	ND
Staphylococcus aureus	IDI	5	75	IDI 5/75	Ear	otitis media	April	R	R	S	S	S	R	S	S	S	S	30	CC30	ND	ND
Staphylococcus aureus	IDI	6	8	IDI 6/8	Sinus	sinusitis	April	S	S	S	S	R	R	S	S	S	S	72	CC72	II	ND
Staphylococcus aureus	IDI	6	10	IDI 6/10	Eye	conjunctivitis	April	R	R	S	R	S	R	S	S	S	S	5	CC5	ND	ND
Staphylococcus aureus	IDI	6	18	IDI 6/18	Eye	keratitis	April	S	S	S	S	S	R	S	S	S	S	1	CC1	ND	ND
Staphylococcus aureus	IDI	6	22	IDI 6/22	Sinus	sinusitis	April	S	S	S	S	S	R	S	S	S	S	3282	CC30	ND	ND
Staphylococcus aureus	IDI	6	23	IDI 6/23	Sinus	sinusitis	April	S	S	S	S	S	R	S	S	S	S	45	CC45	ND	ND
Staphylococcus aureus	IDI	6	24	IDI 6/24	Sinus	sinusitis	April	S	S	S	S	S	R	S	S	S	S	30	CC30	ND	ND
Staphylococcus aureus	IDI	6	29	IDI 6/29	Eye	keratitis	April	S	S	S	S	S	R	S	S	S	S	8	CC8	ND	ND
Staphylococcus aureus	IDI	6	34	IDI 6/34	Sinus	sinusitis	April	R	R	S	S	S	R	S	S	S	S	30	CC30	ND	ND
Staphylococcus aureus	IDI	6	35	IDI 6/35	Sinus	sinusitis	April	S	S	S	S	S	S	S	S	S	S	45	CC45	ND	ND
Staphylococcus aureus	IDI	6	39	IDI 6/39	Sinus	sinusitis	April	S	S	S	R	S	R	S	S	S	S	121	CC121	ND	ND
Staphylococcus aureus	IDI	6	48	IDI 6/48	Sinus	sinusitis	April	S	S	S	S	S	R	S	S	S	S	256	CC45	ND	ND
Staphylococcus aureus	IDI	6	56	IDI 6/56	Eye	conjunctivitis	April	S	R	S	I	R	R	S	S	S	S	5	CC5	IV	ND
Staphylococcus aureus	IDI	6	64	IDI 6/64	Eye	orbital cellulitis/abscess	April	R	R	S	S	R	R	S	S	S	S	8	CC8	IV	Positive
Staphylococcus aureus	IDI	6	76	IDI 6/76	Eye	keratitis	April	S	S	S	S	S	S	S	S	S	S	6	CC5	ND	ND
Staphylococcus aureus	IDI	6	77	IDI 6/77	Ear	otitis externa	April	S	R	S	S	S	R	S	S	S	S	8	CC8	ND	ND
Staphylococcus aureus	IDI	6	78	IDI 6/78	Eye	orbital cellulitis/abscess	April	S	S	S	S	S	R	S	S	S	S	1240	CC72	ND	ND
Staphylococcus aureus	IDI	7	12	IDI 7/12	Eye	orbital cellulitis/abscess	April	S	S	S	S	S	R	S	S	S	S	72	CC72	ND	ND
Staphylococcus aureus	IDI	7	15	IDI 7/15	Ear	ear not specified	April	R	R	S	R	R	R	S	S	S	S	5	CC5	II	ND
Staphylococcus aureus	IDI	7	16	IDI 7/16	Sinus	sinusitis	April	R	R	S	S	S	R	S	S	S	S	30	CC30	ND	ND
Staphylococcus aureus	IDI	7	17	IDI 7/17	Sinus	sinusitis	April	R	R	S	S	S	R	S	S	S	S	30	CC30	ND	ND
Staphylococcus aureus	IDI	7	22	IDI 7/22	Eye	keratitis	May	R	R	S	S	S	R	S	S	S	S	1970	CC45	ND	ND
Staphylococcus aureus	IDI	7	24	IDI 7/24	Sinus	sinusitis	May	S	R	S	I	R	R	S	S	S	S	3300	CC8	IV	Negative
Staphylococcus aureus	IDI	7	27	IDI 7/27	Sinus	sinusitis	May	S	S	S	S	S	R	S	S	S	S	5	CC5	ND	ND
Staphylococcus aureus	IDI	7	31	IDI 7/31	Sinus	sinusitis	May	R	R	S	S	S	R	S	S	S	S	30	CC30	ND	ND
Staphylococcus aureus	IDI	7	33	IDI 7/33	Sinus	sinusitis	May	R	R	S	S	S	R	S	S	S	S	30	CC30	ND	ND
Staphylococcus aureus	IDI	7	34	IDI 7/34	Sinus	sinusitis	May	R	R	S	S	S	S	S	S	S	S	3283	CC1	ND	ND
Staphylococcus aureus	IDI	7	59	IDI 7/59	Eye	orbital cellulitis/abscess	May	S	S	S	S	S	R	S	S	S	S	25	CC25	ND	ND
Staphylococcus aureus	IDI	7	61	IDI 7/61	Sinus	sinusitis	May	S	S	S	S	S	R	S	S	S	S	30	CC30	ND	ND
Staphylococcus aureus	IDI	7	65	IDI 7/65	Sinus	sinusitis	May	S	S	S	S	S	R	I	S	S	S	1181	CC8	ND	ND
Staphylococcus aureus	IDI	7	66	IDI 7/66	Sinus	sinusitis	May	S	S	S	S	S	R	S	S	S	S	45	CC45	ND	ND
Staphylococcus aureus	IDI	7	79	IDI 7/79	Ear	ear not specified	May	R	R	S	S	S	R	S	S	S	S	30	CC30	ND	ND
Staphylococcus aureus	IDI	8	4	IDI 8/4	Sinus	sinusitis	May	S	R	S	S	S	R	S	S	S	S	5	CC5	ND	ND
Staphylococcus aureus	IDI	8	6	IDI 8/6	Sinus	sinusitis	May	S	S	S	S	S	S	S	S	S	S	5	CC5	ND	ND
Staphylococcus aureus	IDI	8	13	IDI 8/13	Eye	keratitis	May	R	R	S	R	R	R	S	S	S	S	105	CC5	II	ND
Staphylococcus aureus	IDI	8	33	IDI 8/33	Ear	ear not specified	May	R	R	S	S	S	R	S	S	S	S	30	CC30	ND	ND
Staphylococcus aureus	IDI	8	34	IDI 8/34	Ear	otitis media	May	R	R	S	R	R	R	S	S	S	S	5	CC5	II	ND
Staphylococcus aureus	IDI	8	51	IDI 8/51	Sinus	sinusitis	May	S	S	S	S	S	R	S	S	S	S	1970	CC45	ND	ND
Staphylococcus aureus	IDI	8	55	IDI 8/55	Ear	otitis media	May	S	S	S	S	S	S	S	S	S	S	133	CC133	ND	ND
Staphylococcus aureus	IDI	8	57	IDI 8/57	Sinus	sinusitis	May	R	R	R	R	R	R	S	S	S	S	105	CC5	II	ND
Staphylococcus aureus	IDI	8	58	IDI 8/58	Sinus	sinusitis	May	S	S	R	S	S	R	R	S	S	S	3284	CC45	ND	ND
Staphylococcus aureus	IDI	8	66	IDI 8/66	Eye	keratitis	May	R	R	S	S	S	S	S	S	S	S	5	CC5	ND	ND
Staphylococcus aureus	IDI	8	79	IDI 8/79	Ear	ear not specified	May	S	S	S	S	S	S	S	S	S	S	1866	CC5	ND	ND
Staphylococcus aureus	IDI	9	8	IDI 9/8	Sinus	sinusitis	June	S	S	S	S	S	S	S	S	S	S	8	CC8	ND	ND
Staphylococcus aureus	IDI	9	9	IDI 9/9	Eye	keratitis	June	S	R	S	S	S	R	S	S	S	S	398	CC398	ND	ND
Staphylococcus aureus	IDI	9	15	IDI 9/15	Eye	keratitis	June	S	S	S	S	R	R	S	S	S	S	5	CC5	II	ND
Staphylococcus aureus	IDI	9	21	IDI 9/21	Sinus	sinusitis	June	S	S	S	S	S	S	S	S	S	S	5	CC5	ND	ND
Staphylococcus aureus	IDI	9	26	IDI 9/26	Sinus	sinusitis	June	R	R	S	S	S	R	S	S	S	S	30	CC30	ND	ND
Staphylococcus aureus	IDI	9	27	IDI 9/27	Sinus	sinusitis	June	S	R	S	S	S	R	S	S		S	72	CC72	ND	ND
Staphylococcus aureus	IDI	9	31	IDI 9/31	Eye	conjunctivitis	June	R	R	S	S	S	R	S	S	S	S	398	CC398	ND	ND
Staphylococcus aureus	IDI	9	36	IDI 9/36	Ear	otitis media	June	R	R	S	R	R	R	S	S	S	S	5	CC5	II	ND
Staphylococcus aureus	IDI	9	37	IDI 9/37	Sinus	sinusitis	June	S	S	S	S	S	R	S		S	S	45	CC45	ND	ND
Staphylococcus aureus	IDI	9	55	IDI 9/55	Sinus	sinusitis	June	R	R	S	S	S	S	S	S	S	S	1635	CC5	ND	ND
Staphylococcus aureus	IDI	9	64	IDI 9/64	Ear	ear not specified	June	S	S	S	S	S	R	S	S	S	S	508	CC45	ND	ND
Staphylococcus aureus	IDI	9	66	IDI 9/66	Sinus	sinusitis	June	S	R	S	S	R	R	S	S	S	S	8	CC8	IV	Positive
Staphylococcus aureus	IDI	9	67	IDI 9/67	Sinus	sinusitis	June	S	R	S	R	R	R	S	S	S	S	8	CC8	IV	Positive
Staphylococcus aureus	IDI	9	77	IDI 9/77	Sinus	sinusitis	June	S	S	S	S	S	R	S	S	S	S	8	CC8	ND	ND
Staphylococcus aureus	IDI	10	10	IDI 10/10	Sinus	sinusitis	June	S	R	S	S	S	S	S	S	S	S	5	CC5	ND	ND
Staphylococcus aureus	IDI	10	18	IDI 10/18	Eye	orbital cellulitis/abscess	June	S	R	S	S	R	R	S	S	S	S	8	CC8	IV	Positive
Staphylococcus aureus	IDI	10	19	IDI 10/19	Eye	orbital cellulitis/abscess	June	S	R	S	S	R	R	S	S	S	S	8	CC8	IV	Positive
Staphylococcus aureus	IDI	10	20	IDI 10/20	Eye	conjunctivitis	June	R	R	S	S	S	R	S	S	S	S	573	CC1	ND	ND
Staphylococcus aureus	IDI	10	26	IDI 10/26	Sinus	sinusitis	June	S	S	S	S	S	R	S	S	S	S	25	CC25	ND	ND
Staphylococcus aureus	IDI	10	27	IDI 10/27	Sinus	sinusitis	June	S	S	S	S	S	R	S	S	S	S	25	CC25	ND	ND
Staphylococcus aureus	IDI	10	29	IDI 10/29	Ear	ear not specified	June	S	S	S	S	S	R	S	S	S	S	15	CC15	ND	ND
Staphylococcus aureus	IDI	10	32	IDI 10/32	Eye	conjunctivitis	June	S	S	S	S	S	S	S	S	S	S	15	CC15	ND	ND
Staphylococcus aureus	IDI	10	33	IDI 10/33	Sinus	sinusitis	June	R	R	S	S	S	R	S	S	S	S	30	CC30	ND	ND
Staphylococcus aureus	IDI	10	35	IDI 10/35	Sinus	sinusitis	June	S	S	S	S	S	R	S	S	S	S	7	CC7	ND	ND
Staphylococcus aureus	IDI	10	43	IDI 10/43	Eye	orbital cellulitis/abscess	June	S	S	S	S	S	R	S	S	S	S	8	CC8	ND	ND
Staphylococcus aureus	IDI	10	49	IDI 10/49	Sinus	sinusitis	June	R	R	S	S	S	R	S	S	S	S	8	CC8	ND	ND
Staphylococcus aureus	IDI	10	50	IDI 10/50	Sinus	sinusitis	June	R	R	S	S	S	R	R	S	S	S	15	CC15	ND	ND
Staphylococcus aureus	IDI	10	58	IDI 10/58	Sinus	sinusitis	June	S	R	S	S	S	R	S	S	S	S	8	CC8	ND	ND
Staphylococcus aureus	IDI	10	59	IDI 10/59	Sinus	sinusitis	June	S	R	S	S	S	R	S	S	S	S	8	CC8	ND	ND
Staphylococcus aureus	IDI	10	78	IDI 10/78	Ear	ear not specified	June	S	S	S	S	S	R	S	S	S	S	1	CC1	ND	ND
Staphylococcus aureus	IDI	11	8	IDI 11/8	Sinus	sinusitis	July	R	R	S	R	S	R	S	S	S	S	105	CC5	ND	ND
Staphylococcus aureus	IDI	11	12	IDI 11/12	Sinus	sinusitis	July	S	R	S	S	S	S	S	S	S	S	8	CC8	ND	ND
Staphylococcus aureus	IDI	11	15	IDI 11/15	Sinus	sinusitis	July	R	R	S	R	S	R	S	S	S	S	105	CC5	ND	ND
Staphylococcus aureus	IDI	11	18	IDI 11/18	Sinus	sinusitis	July	R	R	S	R	S	R	S	S	S	S	5	CC5	ND	ND
Staphylococcus aureus	IDI	11	19	IDI 11/19	Eye	conjunctivitis	July	R	R	S	S	S	R	S	S	S	S	573	CC1	ND	ND
Staphylococcus aureus	IDI	11	21	IDI 11/21	Ear	ear not specified	July	S	S	S	R	S	S	S	S	S	S	12	CC12	ND	ND
Staphylococcus aureus	IDI	11	22	IDI 11/22	Eye	keratitis	July	R	R	S	S	S	R	S	S	S	S	30	CC30	ND	ND
Staphylococcus aureus	IDI	11	23	IDI 11/23	Ear	otitis media	July	R	R	S	R	R	R	S	S	S	S	3089	CC130	II	ND
Staphylococcus aureus	IDI	11	25	IDI 11/25	Sinus	sinusitis	July	R	R	S	R	R	R	S	S	S	S	105	CC5	II	ND
Staphylococcus aureus	IDI	11	28	IDI 11/28	Eye	keratitis	July	S	S	S	S	S	R	S	S	S	S	15	CC15	ND	ND
Staphylococcus aureus	IDI	11	59	IDI 11/59	Eye	keratitis	July	R	R	S	S	S	R	S	S	S	S	535	CC30	ND	ND
Staphylococcus aureus	IDI	11	72	IDI 11/72	Ear	ear not specified	July	R	R	S	S	S	R	S	S	S	S	109	CC109	ND	ND
Staphylococcus aureus	IDI	11	73	IDI 11/73	Ear	ear not specified	July	S	S	S	S	S	S	S	S	S	S	5	CC5	ND	ND
Staphylococcus aureus	IDI	12	44	IDI 12/44	Ear	otitis media	July	R	R	R	R	R	R	R	S	S	S	105	CC5	II	ND
Staphylococcus aureus	IDI	12	80	IDI 12/80	Sinus	sinusitis	August	R	R	S	S	S	R	S	S	S	S	30	CC30	ND	ND
Staphylococcus aureus	IDI	13	3	IDI 13/3	Sinus	sinusitis	August	R	R	S	R	R	R	S	S	S	S	5	CC5	II	ND
Staphylococcus aureus	IDI	13	5	IDI 13/5	Sinus	sinusitis	August	S	S	S	S	S	R	S	S	S	S	188	CC188	ND	ND
Staphylococcus aureus	IDI	13	7	IDI 13/7	Ear	ear not specified	August	S	R	S	I	R	R	S	S	S	S	8	CC8	IV	Positive
Staphylococcus aureus	IDI	13	26	IDI 13/26	Sinus	sinusitis	August	S	R	S	S	S	R	S	S	S	S	25	CC25	ND	ND
Staphylococcus aureus	IDI	13	46	IDI 13/46	Sinus	sinusitis	August	S	S	S	S	S	R	S	S	S	S	30	CC30	ND	ND
Staphylococcus aureus	IDI	13	48	IDI 13/48	Sinus	sinusitis	August	S	S	S	S	S	R	S	S	S	S	30	CC30	ND	ND
Staphylococcus aureus	IDI	13	58	IDI 13/58	Sinus	sinusitis	August	S	S	S	S	S	R	S	S	S	S	72	CC72	ND	ND
Staphylococcus aureus	IDI	13	62	IDI 13/62	Sinus	sinusitis	August	R	R	S	R	S	S	S	S	S	S	2115	CC5	ND	ND
Staphylococcus aureus	IDI	13	63	IDI 13/63	Sinus	sinusitis	August	S	S	S	S	S	S	S	S	S	S	12	CC12	ND	ND
Staphylococcus aureus	IDI	14	10	IDI 14/10	Ear	otitis externa	August	S	S	S	S	S	S	S	S	S	S	3278	CC59	ND	ND
Staphylococcus aureus	IDI	14	11	IDI 14/11	Sinus	sinusitis	August	S	R	S	R	R	R	S	S	S	S	8	CC8	IV	Positive
Staphylococcus aureus	IDI	14	29	IDI 14/29	Sinus	sinusitis	August	S	S	S	S	S	R	S	S	S	S	97	CC97	ND	ND
Staphylococcus aureus	IDI	14	32	IDI 14/32	Sinus	sinusitis	August	R	R	R	R	R	R	R	S	S	S	965	CC5	IV	ND
Staphylococcus aureus	IDI	14	45	IDI 14/45	Ear	ear not specified	August	S	S	S	I	S	S	S	S	S	S	1167	CC45	ND	ND
Staphylococcus aureus	IDI	14	58	IDI 14/58	Sinus	sinusitis	September	R	R	S	S	S	R	S	S	S	S	30	CC30	ND	ND
Staphylococcus aureus	IDI	14	59	IDI 14/59	Ear	ear not specified	September	R	R	S	S	S	R	S	S	S	S	398	CC398	ND	ND
Staphylococcus aureus	IDI	14	64	IDI 14/64	Eye	conjunctivitis	September	S	R	S	I	R	R	S	S	S	S	5	CC5	II	ND
Staphylococcus aureus	IDI	15	3	IDI 15/3	Eye	orbital cellulitis/abscess	September	S	S	S	S	S	R	S	S	S	S	789	CC7	ND	ND
Staphylococcus aureus	IDI	15	4	IDI 15/4	Sinus	sinusitis	September	R	R	S	S	S	R	S	S	S	S	8	CC8	ND	ND
Staphylococcus aureus	IDI	15	7	IDI 15/7	Sinus	sinusitis	September	S	S	S	S	S	R	S	S	S	S	789	CC7	ND	ND
Staphylococcus aureus	IDI	15	25	IDI 15/25	Eye	keratitis	September	S	S	S	S	S	R	S	S	S	S	30	CC30	ND	ND
Staphylococcus aureus	IDI	15	36	IDI 15/36	Sinus	sinusitis	September	S	S	S	S	S	R	S	S	S	S	15	CC15	ND	ND
Staphylococcus aureus	IDI	15	38	IDI 15/38	Sinus	sinusitis	September	S	S	S	S	S	R	S	S	S	S	72	CC72	ND	ND
Staphylococcus aureus	IDI	15	48	IDI 15/48	Ear	otitis media	September	R	R	S	S	S	R	S	S	S	S	30	CC30	ND	ND
Staphylococcus aureus	IDI	15	55	IDI 15/55	Sinus	sinusitis	September	S	R	S	S	S	R	S	S	S	S	30	CC30	ND	ND
Staphylococcus aureus	IDI	15	59	IDI 15/59	Sinus	sinusitis	September	S	S	S	S	S	S	S	S	S	S	97	CC97	ND	ND
Staphylococcus aureus	IDI	15	79	IDI 15/79	Ear	ear not specified	September	S	R	S	R	S	R	S	S	S	S	5	CC5	ND	ND
Staphylococcus aureus	IDI	16	4	IDI 16/4	Eye	keratitis	September	S	S	S	S	S	S	S	S	S	S	5	CC5	ND	ND
Staphylococcus aureus	IDI	16	10	IDI 16/10	Sinus	sinusitis	September	S	S	S	S	S	R	S	S	S	S	25	CC25	ND	ND
Staphylococcus aureus	IDI	16	13	IDI 16/13	Eye	orbital cellulitis/abscess	September	S	R	S	S	R	R	S	S	S	S	8	CC8	IV	Positive
Staphylococcus aureus	IDI	16	19	IDI 16/19	Ear	otitis media	September	R	R	S	R	S	R	S	S	S	S	5	CC5	ND	ND
Staphylococcus aureus	IDI	16	20	IDI 16/20	Ear	otitis media	September	R	R	S	R	R	R	S	S	S	S	5	CC5	IV	ND
Staphylococcus aureus	IDI	16	28	IDI 16/28	Eye	orbital cellulitis/abscess	September	S	R	S	S	R	R	S	S	S	S	2690	CC5	IV	ND
Staphylococcus aureus	IDI	16	31	IDI 16/31	Eye	conjunctivitis	September	S	S	S	S	S	R	S	S	S	S	199	CC15	ND	ND
Staphylococcus aureus	IDI	16	32	IDI 16/32	Eye	orbital cellulitis/abscess	September	S	S	S	S	S	S	S	S	S	S	188	CC188	ND	ND
Staphylococcus aureus	IDI	16	39	IDI 16/39	Sinus	sinusitis	October	S	R	S	R	R	R	S	S	S	S	8	CC8	IV	Negative
Staphylococcus aureus	IDI	16	42	IDI 16/42	Sinus	sinusitis	October	R	R	S	S	S	R	S	S	S	S	30	CC30	ND	ND
Staphylococcus aureus	IDI	16	45	IDI 16/45	Eye	keratitis	October	S	S	S	S	S	R	S	S	S	S	30	CC30	ND	ND
Staphylococcus aureus	IDI	16	46	IDI 16/46	Sinus	sinusitis	October	S	S	S	S	S	R	S	S	S	S	97	CC97	ND	ND
Staphylococcus aureus	IDI	16	52	IDI 16/52	Sinus	sinusitis	October	S	I	S	S	S	R	S	S	S	S	30	CC30	ND	ND
Staphylococcus aureus	IDI	16	63	IDI 16/63	Eye	conjunctivitis	October	S	R	S	S	S	R	S	S	S	S	72	CC72	ND	ND
Staphylococcus aureus	IDI	16	66	IDI 16/66	Eye	keratitis	October	S	S	S	S	S	S	S	S	S	S	1150	CC8	ND	ND
Staphylococcus aureus	IDI	16	67	IDI 16/67	Sinus	sinusitis	October	S	S	S	S	S	S	S	S	S	S	5	CC5	ND	ND
Staphylococcus aureus	IDI	16	68	IDI 16/68	Ear	ear not specified	October	S	R	S	S	R	R	S	S	S	S	3298	CC8	IV	Positive
Staphylococcus aureus	IDI	16	78	IDI 16/78	Eye	orbital cellulitis/abscess	October	S	R	S	S	R	R	S	S	S	S	8	CC8	IV	Positive
Staphylococcus aureus	IDI	17	1	IDI 17/1	Ear	otitis externa	October	S	S	S	S	S	R	S	S		S	3279	CC72	ND	ND
Staphylococcus aureus	IDI	17	5	IDI 17/5	Sinus	sinusitis	October	S	S	S	S	S	R	S	S	S	S	1	CC1	ND	ND
Staphylococcus aureus	IDI	17	8	IDI 17/8	Sinus	sinusitis	October	S	R	S	S	R	R	S	R	S	S	87	CC59	II	ND
Staphylococcus aureus	IDI	17	17	IDI 17/17	Eye	conjunctivitis	October	R	R	S	S	S	S	S	S	S	S	1	CC1	ND	ND
Staphylococcus aureus	IDI	17	33	IDI 17/33	Ear	ear not specified	October	S	R	S	S	R	R	S	S	S	S	8	CC8	IV	Positive
Staphylococcus aureus	IDI	17	35	IDI 17/35	Eye	endopthalmitis	October	S	S	S	S	S	R	S	S	S	S	15	CC15	ND	ND
Staphylococcus aureus	IDI	17	36	IDI 17/36	Ear	ear not specified	October	R	R	R	S	S	R	S	S	S	S	30	CC30	ND	ND
Staphylococcus aureus	IDI	17	44	IDI 17/44	Ear	ear not specified	October	S	S	S	S	S	R		S	S	S	22	CC22	ND	ND
Staphylococcus aureus	IDI	17	56	IDI 17/56	Sinus	sinusitis	October	S	S	S	S	S	R	S	S	S	S	87	CC59	ND	ND
Staphylococcus aureus	IDI	17	60	IDI 17/60	Sinus	sinusitis	October	S	S	S	S	S	R	S		S	S	30	CC30	ND	ND
Staphylococcus aureus	IDI	17	66	IDI 17/66	Ear	ear not specified	October	R	R	S	S	S	R	S	S	S	S	30	CC30	ND	ND
Staphylococcus aureus	IDI	17	70	IDI 17/70	Sinus	sinusitis	October	R	R	S	R	S	R	S	S	S	S	5	CC5	ND	ND
Staphylococcus aureus	IDI	18	11	IDI 18/11	Ear	ear not specified	October	R	R	S	R	R	R	S	S	S	S	5	CC5	II	ND
Staphylococcus aureus	IDI	18	13	IDI 18/13	Eye	keratitis	October	R	R	S	R	R	R	S	S	S	S	5	CC5	II	ND
Staphylococcus aureus	IDI	18	32	IDI 18/32	Ear	otitis media	November	S	R	S	S	S	R	S	S	S	S	5	CC5	ND	ND
Staphylococcus aureus	IDI	18	37	IDI 18/37	Sinus	sinusitis	November	S	R	S	S	S	S	S	S	S	S	87	CC59	ND	ND
Staphylococcus aureus	IDI	18	39	IDI 18/39	Ear	otitis media	November	S	S	S	S	S	R	S	S	S	S	15	CC15	ND	ND
Staphylococcus aureus	IDI	18	41	IDI 18/41	Eye	keratitis	November	R	R	S	S	S	R	S	S	S	S	3299	CC45	ND	ND
Staphylococcus aureus	IDI	18	42	IDI 18/42	Eye	keratitis	November	S	S	S	S	S	R	S	S	S	S	30	CC30	ND	ND
Staphylococcus aureus	IDI	18	47	IDI 18/47	Sinus	sinusitis	November	R	R	S	S	S	R	S	S	S	S	30	CC30	ND	ND
Staphylococcus aureus	IDI	18	52	IDI 18/52	Ear	otitis media	November	R	R	S	S	R	R	S	S	S	S	8	CC8	IV	Positive
Staphylococcus aureus	IDI	18	53	IDI 18/53	Ear	ear not specified	November	S	S	S	S	S	S	S	S	S	S	1866	CC5	ND	ND
Staphylococcus aureus	IDI	18	54	IDI 18/54	Sinus	sinusitis	November	R	R	S	R	S	S	S	S	S	S	5	CC5	ND	ND
Staphylococcus aureus	IDI	19	7	IDI 19/7	Sinus	sinusitis	November	S	S	S	S	S	R	S	S	S	S	30	CC30	ND	ND
Staphylococcus aureus	IDI	19	12	IDI 19/12	Ear	ear not specified	November	S	S	S	I	S	R	S	S	S	S	8	CC8	ND	ND
Staphylococcus aureus	IDI	19	13	IDI 19/13	Ear	otitis media	November	R	R	S	R	R	R	S	S	S	S	5	CC5	II	ND
Staphylococcus aureus	IDI	19	40	IDI 19/40	Ear	ear not specified	November	S	S	S	S	S	R	S	S	S	S	8	CC8	ND	ND
Staphylococcus aureus	IDI	19	43	IDI 19/43	Sinus	sinusitis	November	S	S	S	S	S	R	S	S	S	S	582	CC15	ND	ND
Staphylococcus aureus	IDI	19	49	IDI 19/49	Sinus	sinusitis	November	S	S	S	S	S	R	S	S	S	S	15	CC15	ND	ND
Staphylococcus aureus	IDI	19	50	IDI 19/50	Sinus	sinusitis	November	S	S	S	S	S	R	S	S	S	S	34	CC30	ND	ND
Staphylococcus aureus	IDI	19	51	IDI 19/51	Ear	otitis media	November	S	S	S	S	S	R	S	S	S	S	30	CC30	ND	ND
Staphylococcus aureus	IDI	19	54	IDI 19/54	Sinus	sinusitis	November	R	R	S	S	S	R	S	S	S	S	1	CC1	ND	ND
Staphylococcus aureus	IDI	19	69	IDI 19/69	Sinus	sinusitis	December	S	S	S	S	S	R	S	S	S	S	15	CC15	ND	ND
Staphylococcus aureus	IDI	20	12	IDI 20/12	Ear	ear not specified	December	S	S	S	S	S	R	S	S	S	S	278	CC45	ND	ND
Staphylococcus aureus	IDI	20	20	IDI 20/20	Ear	otitis externa	December	R	R	S	S	S	R	S	S	S	S	1453	CC398	ND	ND
Staphylococcus aureus	IDI	20	22	IDI 20/22	Eye	orbital cellulitis/abscess	December	S	R	S	S	S	R	S	S	S	S	239	CC239	ND	ND
Staphylococcus aureus	IDI	20	29	IDI 20/29	Ear	otitis media	December	R	R	S	R	R	R	S	S	S	S	3280	CC5	IV	ND
Staphylococcus aureus	IDI	20	31	IDI 20/31	Ear	ear not specified	December	S	S	S	S	S	R	S	S	S	S	3281	CC30	ND	ND
Staphylococcus aureus	IDI	20	39	IDI 20/39	Sinus	sinusitis	December	S	S	S	S	R	R	S	S	S	S	2562	CC5	II	ND
Staphylococcus aureus	IDI	20	44	IDI 20/44	Ear	otitis media	December	R	R	S	R	R	R	S	S	S	S	5	CC5	IV	ND
Staphylococcus aureus	IDI	20	45	IDI 20/45	Sinus	sinusitis	December	S	S	S	S	R	R	S	S	S	S	5	CC5	IV	ND
Staphylococcus aureus	IDI	20	55	IDI 20/55	Sinus	sinusitis	December	S	R	S	S	S	R	S	S	S	S	25	CC25	ND	ND
Staphylococcus aureus	IDI	20	61	IDI 20/61	Ear	ear not specified	December	S	S	S	R	S	S	S	S	S	S	101	CC101	ND	ND
Staphylococcus aureus	IDI	20	63	IDI 20/63	Ear	ear not specified	December	S	S	S	S	S	R	S	S	S	S	5	CC5	ND	ND
Staphylococcus aureus	IDI	20	69	IDI 20/69	Eye	keratitis	December	R	R	S	S	S	R	S	S	S	S	1487	CC30	ND	ND
Staphylococcus aureus	IDI	21	8	IDI 21/8	Sinus	sinusitis	December	S	S	S	S	S	R	S	S	S	S	97	CC97	ND	ND
Staphylococcus aureus	IDI	21	10	IDI 21/10	Ear	ear not specified	December	R	R	S	S	S	R	S	S	S	S	30	CC30	ND	ND
Staphylococcus aureus	IDI	21	19	IDI 21/19	Sinus	sinusitis	December	R	R	S	S	S	R	R	S	S	S	474	CC1	ND	ND
Staphylococcus aureus	IDI	21	22	IDI 21/22	Sinus	sinusitis	December	R	R	S	S	S	R	S	S	S	S	30	CC30	ND	ND
Staphylococcus aureus	IDI	21	23	IDI 21/23	Sinus	sinusitis	December	R	R	S	S	S	R	S	S	S	S	30	CC30	ND	ND
Staphylococcus aureus	IDI	21	30	IDI 21/30	Sinus	sinusitis	December	R	R	S	S	S	S	S	S	S	S	3285	CC398	ND	ND
Staphylococcus aureus	IDI	21	39	IDI 21/39	Eye	orbital cellulitis/abscess	December	R	R	S	S	S	R	S	S	S	S	398	CC398	ND	ND
Staphylococcus aureus	IDI	21	45	IDI 21/45	Ear	otitis externa	December	S	R	S	S	R	R	S	S	S	S	8	CC8	IV	Positive
Staphylococcus aureus	IDI	21	59	IDI 21/59	Sinus	sinusitis	December	S	S	S	S	S	R	S	S	S	S	582	CC15	ND	ND
IDI = Infectious Diseases Institute
R = resistant
I = intermediate
S = susceptible
CC = clonal complex
